# Supplementary material for: Antibacterial Efficacy Comparison of Electrolytic and Reductive Silver Nanoparticles Against Propionibacterium acnes
Source: Antibiotics (Basel). 2025 Jan 14;14(1):86. doi: 10.3390/antibiotics14010086 (PMC11759858; doi:10.3390/antibiotics14010086)
Supplement: Supplementary file 1 [file antibiotics-14-00086-s001.zip]

Archive with 1 entries (1 files):
- antibiotics-3388238-supplementary.pdf
